# Supplementary material for: Nature Exposure and Its Effects on Immune System Functioning: A Systematic Review
Source: Int J Environ Res Public Health. 2021 Feb 3;18(4):1416. doi: 10.3390/ijerph18041416 (PMC7913501; doi:10.3390/ijerph18041416)
Supplement: Supplementary file 1 [file ijerph-18-01416-s001.zip]

Archive with 2 entries (2 files):
- Supplementary materials_210106.docx
- Supplementary Table_SYRCLE assessment.docx
